# Supplementary material for: Effect of Media Usage Selection on Social Mobilization Speed: Facebook vs E-Mail
Source: PLoS One. 2015 Sep 30;10(9):e0134811. doi: 10.1371/journal.pone.0134811 (PMC4589319; doi:10.1371/journal.pone.0134811)
Supplement: S1 Data — (XLS) [file pone.0134811.s001.xls]

## Sheet: Langley_Recruits_Data
id	Registration_Interval_Days	Heard_Through	Heard_Through_Same_Medium_as_Recruiter	Workweek	Daytime	TimeLeft	Age	Gender
7	1.1606	2	0	1	1	39.4241	#NULL!	1
15	0.059	7	0	1	1	39.1007	3	0
17	0.005	3	0	1	1	38.6766	2	1
18	0.502	1	0	1	1	38.6576	2	1
20	1.0133	2	0	1	0	38.1463	2	0
22	1.44	1	0	1	1	37.7197	2	1
23	1.4484	#NULL!	#NULL!	1	1	37.7112	#NULL!	1
24	1.4527	1	0	1	1	37.7069	2	1
27	3.6129	#NULL!	#NULL!	1	0	37.2176	#NULL!	#NULL!
28	2.6338	4	0	0	1	36.5258	2	1
30	3.576	4	0	0	1	35.5836	2	0
31	4.7604	1	0	1	0	34.3993	2	1
34	2.6356	1	#NULL!	1	1	33.5199	2	0
35	7.5991	4	0	#NULL!	#NULL!	32.9856	#NULL!	0
37	0.0392	1	1	1	1	32.731	3	0
38	0.3903	4	0	1	0	32.3799	2	1
39	0.3915	4	0	1	0	32.3787	2	1
40	0.5992	#NULL!	#NULL!	1	0	32.171	#NULL!	1
43	0.0019	1	#NULL!	0	0	30.1215	#NULL!	#NULL!
44	0.0355	#NULL!	#NULL!	0	0	30.0986	#NULL!	#NULL!
46	2.4862	#NULL!	#NULL!	0	1	29.6849	#NULL!	#NULL!
47	9.9788	100	0	#NULL!	#NULL!	29.5132	2	1
53	0.1191	100	0	0	0	28.3444	2	1
54	0.4872	4	0	0	0	28.2616	4	1
55	2.4581	1	0	1	1	27.676	2	0
56	2.4617	1	0	1	1	27.6724	2	0
58	6.2861	5	0	1	0	26.4841	3	0
59	2.517	5	1	1	0	26.2318	2	1
61	0.0309	5	1	1	0	26.1935	2	1
62	2.5951	5	1	1	0	26.1537	3	1
63	2.5974	5	1	1	0	26.1514	3	1
67	10.1223	1	1	0	1	22.6087	3	0
69	0.0029	1	0	0	0	22.3845	4	0
71	0.0316	1	0	0	1	21.5566	#NULL!	1
72	0.0351	1	0	0	1	21.5531	2	0
74	0.0062	4	0	1	1	20.6509	#NULL!	1
75	0.0106	10	0	1	1	20.6465	1	1
76	0.0119	10	0	1	1	20.6452	3	0
77	0.1811	4	0	1	0	20.476	2	0
78	0.2995	4	0	1	0	20.3576	#NULL!	0
79	10.0386	1	0	1	0	20.0955	4	0
80	0.8458	4	0	1	1	19.8007	1	1
82	1.3385	#NULL!	#NULL!	1	0	19.3186	2	1
84	3.8802	1	0	1	1	18.5072	1	0
88	0.0154	1	#NULL!	1	0	15.5299	2	0
91	1.1991	#NULL!	#NULL!	#NULL!	#NULL!	13.6696	#NULL!	0
93	0.011	#NULL!	#NULL!	1	0	13.6434	#NULL!	#NULL!
94	0.0347	1	#NULL!	1	1	13.6088	2	0
98	0.0174	10	0	1	1	10.3134	2	1
99	0.0198	10	0	1	1	10.311	2	0
100	0.0102	2	0	1	1	10.3032	2	0
101	0.0157	2	0	1	1	10.2977	2	0
104	0.001	#NULL!	#NULL!	1	0	9.47451	#NULL!	#NULL!
105	0.0063	1	#NULL!	1	0	9.46823	#NULL!	#NULL!
106	7.1671	6	0	#NULL!	#NULL!	9.25785	3	1
107	0.006	4	0	1	1	9.25185	3	1
108	0.0162	4	0	#NULL!	#NULL!	9.24165	3	1
109	0.05	4	0	1	0	9.20785	3	1
110	0.1373	1	0	#NULL!	#NULL!	9.12055	#NULL!	1
111	0.1451	4	0	#NULL!	#NULL!	9.11275	#NULL!	1
113	8.7744	1	1	0	1	7.65055	2	0
114	8.7759	#NULL!	#NULL!	0	1	7.64905	#NULL!	#NULL!
115	8.7872	10	0	0	1	7.63775	3	1
116	18.5366	1	0	0	1	7.60209	#NULL!	0
117	18.587	1	0	0	1	7.55169	#NULL!	0
118	18.6192	10	0	0	1	7.51949	1	0
119	18.6285	1	0	0	1	7.51019	2	0
120	18.653	1	0	0	0	7.48569	2	1
121	18.6622	1	0	0	0	7.47649	2	1
122	18.6985	4	1	0	0	7.44019	1	1
124	1.8202	1	0	0	1	7.43765	3	0
125	18.7216	1	0	0	0	7.41709	2	0
126	18.7304	1	0	0	0	7.40829	2	1
127	18.7645	1	0	0	0	7.37419	#NULL!	#NULL!
128	18.77	1	0	0	0	7.36869	#NULL!	#NULL!
129	18.7759	1	0	0	0	7.36279	#NULL!	#NULL!
130	18.9131	1	0	1	0	7.22559	#NULL!	#NULL!
131	18.9201	1	0	1	0	7.21859	#NULL!	#NULL!
132	18.925	1	0	1	0	7.21369	#NULL!	#NULL!
133	19.0563	1	0	1	0	7.08239	#NULL!	1
134	19.1024	1	0	1	0	7.03629	#NULL!	#NULL!
135	19.4326	1	0	1	1	6.70609	2	1
137	19.616	1	0	1	1	6.52269	#NULL!	1
138	0.2525	#NULL!	#NULL!	1	0	6.43951	#NULL!	#NULL!
139	0.2541	4	1	1	1	6.43791	2	0
140	0.2697	4	1	1	0	6.42231	2	0
141	19.7177	4	1	1	0	6.42099	#NULL!	1
142	0.2861	4	1	1	0	6.40591	2	0
143	0.3205	4	1	1	0	6.37151	2	0
144	19.791	1	0	1	0	6.34769	#NULL!	1
145	19.8199	1	0	1	0	6.31879	#NULL!	#NULL!
146	19.8255	1	0	1	0	6.31319	#NULL!	#NULL!
147	19.8313	1	0	1	0	6.30739	#NULL!	#NULL!
148	19.8481	1	0	1	0	6.29059	#NULL!	#NULL!
150	19.8789	1	0	1	0	6.25979	#NULL!	#NULL!
151	19.8896	1	0	1	0	6.24909	#NULL!	1
152	19.8958	1	0	1	0	6.24289	2	0
153	0.0001	6	1	0	1	1.66218	3	0
154	19.9046	1	0	1	0	6.23409	4	0
155	19.9249	1	0	1	0	6.21379	#NULL!	#NULL!
156	19.9297	1	0	1	0	6.20899	#NULL!	0
157	19.9485	1	0	1	0	6.19019	#NULL!	#NULL!
158	19.9525	1	0	1	0	6.18619	#NULL!	#NULL!
159	19.9654	1	0	1	0	6.17329	#NULL!	#NULL!
160	4.2388	#NULL!	#NULL!	1	0	6.09198	#NULL!	0
161	4.2399	#NULL!	#NULL!	#NULL!	#NULL!	6.09088	#NULL!	0
162	4.2404	#NULL!	#NULL!	1	0	6.09038	#NULL!	0
163	4.2407	4	0	1	0	6.09008	3	1
164	4.2426	#NULL!	#NULL!	#NULL!	#NULL!	6.08818	#NULL!	0
166	4.2433	#NULL!	#NULL!	1	0	6.08748	2	1
167	4.2435	#NULL!	#NULL!	1	0	6.08728	#NULL!	0
168	4.2435	#NULL!	#NULL!	1	0	6.08728	#NULL!	1
169	4.2445	4	0	1	0	6.08628	3	1
170	4.2445	#NULL!	#NULL!	1	0	6.08628	#NULL!	1
171	4.246	#NULL!	#NULL!	1	0	6.08478	3	1
173	4.2471	#NULL!	#NULL!	1	0	6.08368	#NULL!	0
174	4.2474	#NULL!	#NULL!	1	0	6.08338	#NULL!	1
175	4.248	4	0	1	0	6.08278	3	0
176	4.2482	#NULL!	#NULL!	1	0	6.08258	#NULL!	0
177	4.2485	4	0	1	0	6.08228	2	1
178	4.2492	#NULL!	#NULL!	#NULL!	#NULL!	6.08158	#NULL!	0
179	4.2493	#NULL!	#NULL!	#NULL!	#NULL!	6.08148	#NULL!	1
180	4.2494	4	0	1	0	6.08138	3	1
181	0.0058	1	#NULL!	1	0	6.08044	#NULL!	0
182	4.2514	#NULL!	#NULL!	1	0	6.07938	#NULL!	1
183	4.2524	4	0	1	0	6.07838	2	1
184	0.0045	4	1	1	0	6.07828	3	1
185	0.0096	4	#NULL!	1	0	6.07765	3	1
186	4.2549	#NULL!	#NULL!	1	0	6.07588	#NULL!	0
187	4.2612	#NULL!	#NULL!	1	0	6.06958	#NULL!	0
188	4.2616	#NULL!	#NULL!	1	0	6.06918	#NULL!	0
189	4.2631	#NULL!	#NULL!	1	0	6.06768	#NULL!	0
190	4.2685	4	0	1	0	6.06228	3	0
191	0.0013	#NULL!	#NULL!	1	0	6.061	#NULL!	0
192	4.2703	#NULL!	#NULL!	1	0	6.06048	#NULL!	1
193	4.2707	#NULL!	#NULL!	1	0	6.06008	#NULL!	1
194	20.0811	1	0	1	0	6.05759	#NULL!	#NULL!
195	20.0818	1	0	1	0	6.05689	#NULL!	#NULL!
196	20.0824	1	0	1	0	6.05629	#NULL!	0
197	4.2756	100	0	#NULL!	#NULL!	6.05518	2	1
199	4.2779	#NULL!	#NULL!	#NULL!	#NULL!	6.05288	#NULL!	0
200	4.2824	100	0	1	0	6.04838	3	1
201	20.0911	1	0	1	0	6.04759	#NULL!	#NULL!
202	20.0919	1	0	1	0	6.04679	#NULL!	#NULL!
203	4.2845	#NULL!	#NULL!	1	0	6.04628	#NULL!	0
204	4.2845	4	0	1	0	6.04628	3	0
205	20.0925	1	0	1	0	6.04619	#NULL!	#NULL!
206	20.0931	1	0	1	0	6.04559	#NULL!	#NULL!
207	4.2855	4	0	1	1	6.04528	#NULL!	#NULL!
208	20.0939	1	0	1	0	6.04479	#NULL!	#NULL!
209	20.0944	1	0	1	0	6.04429	2	1
210	4.2867	#NULL!	#NULL!	1	0	6.04408	#NULL!	1
211	20.095	4	1	1	0	6.04369	#NULL!	0
212	4.3012	#NULL!	#NULL!	#NULL!	#NULL!	6.02958	#NULL!	1
213	4.3024	4	0	1	0	6.02838	2	1
214	4.303	#NULL!	#NULL!	#NULL!	#NULL!	6.02778	#NULL!	1
215	0.0646	4	1	1	0	6.01818	3	0
216	4.3156	#NULL!	#NULL!	1	0	6.01518	2	0
217	4.3187	#NULL!	#NULL!	1	0	6.01208	#NULL!	0
218	4.3197	4	0	1	0	6.01108	3	0
219	4.3264	#NULL!	#NULL!	#NULL!	#NULL!	6.00438	#NULL!	1
220	0.0819	1	#NULL!	1	0	6.00434	3	1
221	4.3353	#NULL!	#NULL!	1	0	5.99548	#NULL!	1
222	4.3461	6	1	#NULL!	#NULL!	5.98468	3	0
223	4.3467	4	0	1	0	5.98408	2	1
224	4.3504	6	1	1	0	5.98038	2	1
225	4.3538	#NULL!	#NULL!	1	0	5.97698	#NULL!	0
226	0.0597	10	0	1	0	5.9687	2	0
227	4.3657	#NULL!	#NULL!	#NULL!	#NULL!	5.96508	#NULL!	0
228	0.0698	#NULL!	#NULL!	1	0	5.9586	2	0
229	0.0706	4	1	#NULL!	#NULL!	5.9578	#NULL!	1
230	4.3769	#NULL!	#NULL!	1	0	5.95388	#NULL!	0
231	4.3891	5	0	1	0	5.94168	1	0
232	0.09	1	0	#NULL!	#NULL!	5.9384	#NULL!	0
233	4.3928	#NULL!	#NULL!	1	0	5.93798	#NULL!	1
234	4.396	5	0	1	0	5.93478	1	0
235	4.4017	4	0	1	0	5.92908	3	1
236	0.0436	#NULL!	#NULL!	1	0	5.92146	#NULL!	1
238	0.1701	4	1	1	0	5.8922	#NULL!	1
239	4.4448	#NULL!	#NULL!	1	0	5.88598	#NULL!	0
240	4.4638	#NULL!	#NULL!	1	1	5.86698	3	0
241	0.217	4	#NULL!	1	0	5.86633	#NULL!	1
244	4.5027	6	1	#NULL!	#NULL!	5.82808	2	1
245	4.5039	4	0	1	1	5.82688	3	1
247	4.5151	4	0	1	0	5.81568	2	1
249	4.5201	#NULL!	#NULL!	1	1	5.81068	#NULL!	0
250	4.5209	#NULL!	#NULL!	1	0	5.80988	#NULL!	0
251	0.2769	1	0	1	1	5.80588	3	1
252	4.5249	#NULL!	#NULL!	1	1	5.80588	#NULL!	0
253	4.5331	#NULL!	#NULL!	1	1	5.79768	2	1
256	4.5455	4	0	1	1	5.78528	2	1
258	0.0001	4	#NULL!	1	0	2.26892	3	0
259	4.5569	6	1	1	1	5.77388	2	1
260	4.558	4	0	1	0	5.77278	3	1
261	4.5594	#NULL!	#NULL!	1	1	5.77138	#NULL!	#NULL!
262	4.5616	4	0	1	1	5.76918	2	0
263	4.5619	4	0	1	1	5.76888	2	0
264	4.5705	4	0	1	1	5.76028	2	0
266	4.587	#NULL!	#NULL!	1	1	5.74378	#NULL!	0
267	4.5872	4	0	1	1	5.74358	2	1
268	0.3404	4	1	1	1	5.74238	3	1
269	0.3411	#NULL!	#NULL!	1	1	5.74168	#NULL!	1
271	0.0488	4	1	1	1	5.72748	2	1
272	4.6064	4	0	1	1	5.72438	2	1
273	0.0516	1	0	1	1	5.71761	2	0
274	4.6163	4	0	1	1	5.71448	2	0
275	0.3691	4	1	1	1	5.71368	2	1
276	4.6226	#NULL!	#NULL!	1	1	5.70818	#NULL!	1
278	4.6259	#NULL!	#NULL!	1	1	5.70488	#NULL!	0
279	0.0759	4	1	1	1	5.70038	3	1
280	4.6363	4	0	1	1	5.69448	2	1
281	0.0111	4	#NULL!	#NULL!	#NULL!	5.69373	2	0
282	0.39	#NULL!	#NULL!	1	1	5.69278	#NULL!	0
283	0.0241	1	0	1	1	5.6896	#NULL!	1
284	4.642	#NULL!	#NULL!	1	1	5.68878	#NULL!	0
285	4.6441	#NULL!	#NULL!	1	1	5.68668	#NULL!	1
286	4.6447	4	0	1	1	5.68608	3	1
287	0.004	4	0	1	1	5.68558	2	1
288	4.6477	5	0	1	1	5.68308	2	0
289	0.1025	4	1	1	1	5.67905	2	0
291	0.4056	#NULL!	#NULL!	1	1	5.67718	#NULL!	1
292	0.0991	6	0	1	1	5.67718	3	1
293	0.0015	4	#NULL!	1	1	5.67571	#NULL!	1
294	0.1071	6	0	1	1	5.66918	2	1
295	0.0088	1	0	1	1	5.66835	3	1
296	4.6626	#NULL!	#NULL!	1	1	5.66818	#NULL!	1
297	4.6656	4	0	1	1	5.66518	2	1
299	0.0372	4	1	1	1	5.66322	#NULL!	1
300	0.3862	4	0	1	1	5.66218	4	0
301	4.6744	4	0	1	1	5.65638	3	1
302	4.6759	4	0	1	1	5.65488	3	1
303	1.0372	#NULL!	#NULL!	1	0	5.65481	#NULL!	1
304	0.0352	4	1	1	1	5.6509	#NULL!	0
305	0.0504	4	1	1	1	5.65002	#NULL!	1
306	4.6815	#NULL!	#NULL!	1	1	5.64928	#NULL!	#NULL!
307	4.6823	4	0	1	1	5.64848	2	1
308	0.1052	1	0	1	1	5.63838	2	0
309	0.0402	4	0	1	1	5.62897	2	0
311	4.7071	4	0	1	1	5.62368	2	0
312	0.0622	4	1	1	1	5.62342	3	0
313	4.7131	#NULL!	#NULL!	1	1	5.61768	#NULL!	1
314	1.0756	4	1	1	1	5.61641	2	0
315	4.7206	4	0	#NULL!	#NULL!	5.61018	3	1
316	0.044	4	#NULL!	1	1	5.60529	2	1
317	1.0872	#NULL!	#NULL!	#NULL!	#NULL!	5.60481	#NULL!	0
318	4.7304	4	0	1	1	5.60038	2	0
319	0.0238	1	0	1	1	5.59965	#NULL!	0
320	0.102	4	1	1	1	5.59842	3	0
321	4.7355	#NULL!	#NULL!	1	1	5.59528	#NULL!	0
322	0.1141	4	1	1	1	5.58632	3	0
323	0.4969	#NULL!	#NULL!	1	1	5.58588	#NULL!	#NULL!
324	0.0659	1	#NULL!	1	1	5.58339	#NULL!	0
325	0.0439	1	#NULL!	1	1	5.58026	#NULL!	#NULL!
326	0.0732	1	#NULL!	1	1	5.57609	#NULL!	0
327	4.7554	#NULL!	#NULL!	1	1	5.57538	#NULL!	1
328	0.126	4	1	1	1	5.57442	3	1
330	0.128	4	1	1	1	5.57242	3	1
331	10.8549	10	0	1	1	5.57005	2	0
332	0.5146	4	0	1	1	5.57008	#NULL!	1
333	4.7616	#NULL!	#NULL!	1	1	5.56918	#NULL!	1
334	4.7629	#NULL!	#NULL!	1	1	5.56788	#NULL!	1
335	0.1048	4	0	1	1	5.56437	3	1
336	4.7703	#NULL!	#NULL!	1	1	5.56048	2	1
337	0.1373	4	1	1	1	5.54832	#NULL!	1
338	0.5349	4	1	1	1	5.54788	3	1
339	4.7846	#NULL!	#NULL!	1	1	5.54618	#NULL!	0
340	0.0283	1	#NULL!	1	1	5.54511	2	1
341	0.2335	1	0	#NULL!	#NULL!	5.54278	#NULL!	0
342	0.0224	4	1	1	1	5.54194	3	1
343	1.1526	4	1	1	0	5.53941	2	0
344	0.2309	1	0	1	1	5.53799	2	1
346	4.7977	4	0	1	1	5.53308	2	1
347	4.8	4	0	1	1	5.53078	3	0
348	0.186	1	0	1	1	5.5277	#NULL!	1
349	0.1871	4	1	1	1	5.5266	3	1
350	0.5588	4	1	1	1	5.52398	3	1
351	4.807	#NULL!	#NULL!	1	0	5.52378	#NULL!	0
352	0.1932	4	1	1	1	5.5205	2	1
353	0.0252	1	1	1	1	5.51995	2	0
354	10.9067	1	1	1	1	5.51825	2	0
355	0.1986	1	0	1	1	5.5151	4	1
356	0.0176	1	0	1	1	5.51316	3	0
357	0.0119	#NULL!	#NULL!	1	1	5.5121	#NULL!	1
358	0.0017	1	#NULL!	1	1	5.51044	#NULL!	1
359	0.002	4	#NULL!	1	1	5.51014	3	1
360	0.0214	1	0	1	1	5.50936	3	0
361	4.8238	#NULL!	#NULL!	1	1	5.50698	#NULL!	1
362	0.0033	1	0	1	1	5.50683	#NULL!	1
363	0.2816	4	1	1	0	5.49995	2	0
364	0.2839	1	0	1	0	5.49238	#NULL!	1
365	0.592	#NULL!	#NULL!	#NULL!	#NULL!	5.49078	#NULL!	1
366	0.0545	1	1	1	0	5.49065	2	1
367	4.8409	4	0	1	0	5.48988	2	0
368	0.022	4	1	1	0	5.48813	2	1
369	0.1365	1	#NULL!	1	0	5.48766	2	0
370	0.0579	1	1	1	0	5.48725	2	1
371	0.0256	4	#NULL!	1	0	5.48654	3	1
372	0.1915	4	#NULL!	1	0	5.48571	2	1
373	0.0452	1	0	1	0	5.48556	1	0
374	0.0061	4	#NULL!	1	0	5.48472	2	1
375	0.1936	4	#NULL!	1	0	5.48361	#NULL!	1
376	0.1945	4	#NULL!	1	0	5.48271	2	1
377	0.1949	#NULL!	#NULL!	1	0	5.48231	#NULL!	1
378	0.03	#NULL!	#NULL!	#NULL!	#NULL!	5.48013	#NULL!	1
379	0.0334	1	1	1	0	5.47972	2	0
380	0.0031	4	1	1	0	5.4796	#NULL!	1
382	0.0667	3	0	1	1	5.47845	3	1
383	0.032	#NULL!	#NULL!	1	0	5.47813	#NULL!	0
384	0.0672	1	1	1	1	5.47795	4	0
385	0.6057	4	1	1	0	5.47708	#NULL!	1
386	0.6067	#NULL!	#NULL!	1	0	5.47608	#NULL!	0
387	0.0072	#NULL!	#NULL!	1	0	5.4755	#NULL!	0
388	0.0376	1	1	1	0	5.47552	#NULL!	#NULL!
389	0.2019	4	#NULL!	1	0	5.47531	2	1
390	0.2027	4	#NULL!	1	0	5.47451	2	0
391	0.007	4	1	1	0	5.46831	3	1
392	0.0805	#NULL!	#NULL!	1	0	5.46465	#NULL!	#NULL!
393	0.0206	4	1	1	0	5.4621	2	1
394	0.0516	#NULL!	#NULL!	1	0	5.46054	#NULL!	1
395	0.027	4	1	1	0	5.4577	2	1
396	0.0532	1	0	1	0	5.45693	3	0
397	4.8744	6	1	1	1	5.45638	2	0
398	0.0571	#NULL!	#NULL!	1	0	5.45303	#NULL!	1
399	0.034	#NULL!	#NULL!	1	0	5.4487	#NULL!	1
400	0.2221	4	0	1	0	5.44626	2	1
401	4.885	6	1	1	0	5.44578	2	0
402	0.2237	4	0	1	0	5.44466	2	1
403	0.0395	1	#NULL!	1	1	5.43986	3	1
404	0.0231	1	0	1	1	5.4333	2	0
405	0.1126	1	1	1	0	5.43255	2	0
406	4.9087	4	0	1	0	5.42208	2	0
407	0.0614	4	1	1	0	5.4213	#NULL!	1
408	0.0911	#NULL!	#NULL!	1	0	5.41903	#NULL!	1
409	0.0652	#NULL!	#NULL!	1	0	5.4175	#NULL!	1
410	0.096	#NULL!	#NULL!	1	0	5.41413	#NULL!	1
411	0.0986	1	0	1	0	5.41153	3	1
413	0.0767	4	#NULL!	1	0	5.40557	#NULL!	0
414	4.9267	4	0	1	0	5.40408	4	1
415	4.927	100	0	1	0	5.40378	2	0
416	0.2568	4	#NULL!	1	0	5.39249	3	1
418	0.0021	4	1	#NULL!	#NULL!	5.38582	2	0
419	0.0033	10	0	#NULL!	#NULL!	5.38462	2	1
420	0.1265	2	0	1	0	5.38363	3	1
421	0.1125	4	#NULL!	1	0	5.37832	2	1
422	20.7625	1	0	1	0	5.37619	#NULL!	#NULL!
423	20.7669	1	0	1	0	5.37179	#NULL!	#NULL!
424	20.7678	1	0	1	0	5.37089	#NULL!	#NULL!
425	0.1394	4	1	1	0	5.37073	3	1
426	20.7782	1	0	1	0	5.36049	#NULL!	0
427	4.9759	#NULL!	#NULL!	1	0	5.35488	#NULL!	1
428	20.7852	1	0	1	0	5.35349	#NULL!	#NULL!
429	4.9808	4	0	#NULL!	#NULL!	5.34998	2	0
430	20.7939	1	0	1	0	5.34479	#NULL!	#NULL!
431	4.9931	#NULL!	#NULL!	#NULL!	#NULL!	5.33768	#NULL!	0
432	20.8013	1	0	1	0	5.33739	#NULL!	#NULL!
433	20.8089	1	0	1	0	5.32979	#NULL!	#NULL!
434	0.7537	4	1	1	0	5.32908	2	1
435	0.3519	4	0	1	0	5.32525	#NULL!	0
436	0.4554	1	0	1	0	5.32088	3	1
437	20.8214	1	0	1	0	5.31729	#NULL!	#NULL!
439	0.2151	4	#NULL!	1	0	5.30872	#NULL!	1
440	0.3693	4	0	1	0	5.30804	3	1
441	0.3694	4	#NULL!	1	0	5.30781	#NULL!	1
442	0.1794	4	1	1	0	5.3053	#NULL!	1
443	5.0259	4	0	1	0	5.30488	3	1
444	0.2788	5	0	1	0	5.3046	3	0
445	20.8375	1	0	1	0	5.30119	#NULL!	#NULL!
446	20.847	1	0	1	0	5.29169	#NULL!	#NULL!
447	0.7917	#NULL!	#NULL!	1	0	5.29108	#NULL!	1
448	20.8538	1	0	1	0	5.28489	#NULL!	#NULL!
449	5.0465	4	0	1	0	5.28428	3	0
450	5.0488	4	0	1	1	5.28198	3	1
451	0.4101	4	1	1	0	5.27552	#NULL!	1
452	5.0571	#NULL!	#NULL!	1	0	5.27368	#NULL!	1
453	0.2368	4	1	1	0	5.27333	3	1
454	0.3806	1	#NULL!	1	0	5.26869	#NULL!	1
455	5.0694	4	0	1	0	5.26138	3	1
456	20.8775	1	0	1	0	5.26119	#NULL!	#NULL!
457	5.0698	4	0	1	0	5.26098	2	1
458	0.1615	4	1	1	0	5.26054	2	1
459	20.8784	1	0	1	0	5.26029	#NULL!	#NULL!
460	0.456	4	1	1	0	5.2577	2	1
461	0.2338	4	1	1	0	5.2509	3	1
462	20.8883	1	0	1	0	5.25039	#NULL!	#NULL!
463	5.0809	#NULL!	#NULL!	1	0	5.24988	#NULL!	0
464	20.8888	1	0	1	0	5.24989	#NULL!	#NULL!
465	20.8895	1	0	1	0	5.24919	#NULL!	#NULL!
466	20.89	1	0	1	0	5.24869	#NULL!	#NULL!
467	20.8911	1	0	1	0	5.24759	#NULL!	#NULL!
468	20.8921	1	0	1	0	5.24659	#NULL!	#NULL!
469	20.8927	1	0	1	0	5.24599	#NULL!	#NULL!
470	20.8934	1	0	1	0	5.24529	#NULL!	#NULL!
471	20.8948	1	0	1	0	5.24389	#NULL!	#NULL!
472	20.8954	1	0	1	0	5.24329	#NULL!	#NULL!
473	20.8961	1	0	1	0	5.24259	#NULL!	#NULL!
474	20.897	1	0	1	0	5.24169	#NULL!	#NULL!
475	0.2399	4	#NULL!	1	0	5.23946	2	1
476	0.7776	4	#NULL!	1	0	5.23446	2	1
477	0.7793	1	#NULL!	1	0	5.23276	2	1
479	0.2815	4	1	1	0	5.22863	2	1
480	0.0822	4	1	1	0	5.22272	2	1
481	5.1226	#NULL!	#NULL!	1	0	5.20818	#NULL!	0
482	5.1402	#NULL!	#NULL!	1	0	5.19058	#NULL!	1
483	20.9552	1	0	1	0	5.18349	#NULL!	#NULL!
484	0.23	1	1	1	1	5.18045	2	0
485	0.5264	4	#NULL!	1	0	5.17843	2	1
486	5.1527	#NULL!	#NULL!	1	0	5.17808	#NULL!	1
487	20.9638	1	0	1	0	5.17489	#NULL!	#NULL!
488	20.9676	1	0	1	0	5.17109	#NULL!	#NULL!
489	0.5319	1	0	1	0	5.16852	3	0
490	0.4064	#NULL!	#NULL!	#NULL!	#NULL!	5.16701	2	1
491	0.4085	10	#NULL!	#NULL!	#NULL!	5.16491	2	1
494	5.1767	#NULL!	#NULL!	1	0	5.15408	#NULL!	0
495	20.9953	1	0	1	0	5.14339	#NULL!	#NULL!
496	21.0008	3	0	1	0	5.13789	2	1
497	21.0069	1	0	1	0	5.13179	2	#NULL!
499	21.0116	1	0	1	0	5.12709	#NULL!	#NULL!
500	21.0122	1	0	1	0	5.12649	#NULL!	#NULL!
501	0.0431	1	0	1	0	5.12177	4	0
502	0.0438	4	1	1	0	5.12107	2	1
503	0.0532	4	1	1	0	5.11167	2	0
504	0.0007	1	0	1	0	5.11094	2	0
505	21.0288	1	0	1	0	5.10989	#NULL!	#NULL!
506	0.0047	1	0	1	0	5.10694	2	0
507	0.0002	1	1	1	0	5.10672	2	0
509	0.4228	1	1	1	0	5.09032	2	1
510	0.917	4	1	1	0	5.06712	3	1
511	0.3985	1	0	1	0	5.0579	2	0
512	1.0476	4	#NULL!	#NULL!	#NULL!	4.91746	2	1
513	5.5245	6	1	1	1	4.80628	2	0
514	0.6148	1	1	1	1	4.79565	2	0
516	0.5167	1	1	1	1	4.75199	3	1
517	21.4123	1	0	1	1	4.72639	3	0
518	0.8231	1	1	1	1	4.72205	3	0
519	21.4175	1	0	1	1	4.72119	#NULL!	#NULL!
520	21.4225	1	0	1	1	4.71619	#NULL!	#NULL!
521	0.9433	4	#NULL!	1	1	4.70599	3	0
523	1.0192	4	1	1	1	4.68122	2	1
524	0.0189	4	1	1	1	4.66992	#NULL!	#NULL!
525	0.0396	4	1	1	1	4.64922	4	1
526	0.857	4	1	1	1	4.6257	#NULL!	1
527	0.8911	4	1	1	1	4.61903	#NULL!	1
528	1.0489	4	#NULL!	1	1	4.60039	2	1
529	1.0501	4	#NULL!	1	1	4.59919	2	1
530	21.5477	1	0	1	1	4.59099	#NULL!	#NULL!
531	0.9735	4	1	1	1	4.59084	#NULL!	0
532	1.082	4	0	1	1	4.58717	3	0
533	21.5521	1	0	1	1	4.58659	#NULL!	#NULL!
534	21.5543	1	0	1	1	4.58439	#NULL!	#NULL!
535	21.5582	1	0	1	1	4.58049	#NULL!	#NULL!
536	21.5609	1	0	1	1	4.57779	#NULL!	#NULL!
537	21.563	1	0	1	1	4.57569	#NULL!	#NULL!
538	21.5729	1	0	1	1	4.56579	#NULL!	#NULL!
539	21.5757	1	0	1	1	4.56299	#NULL!	#NULL!
540	21.5832	1	0	1	1	4.55549	#NULL!	#NULL!
541	1.1586	4	1	1	1	4.54182	3	0
543	11.8934	10	0	1	1	4.53155	2	0
544	1.2808	3	0	1	0	4.48841	3	0
545	1.1825	4	0	1	0	4.48667	1	0
546	21.6572	1	0	1	0	4.48149	#NULL!	#NULL!
548	1.3511	#NULL!	#NULL!	1	0	4.43045	2	1
549	1.2778	4	1	1	0	4.42262	3	1
550	12.0061	1	1	1	0	4.41885	2	0
551	5.9572	#NULL!	#NULL!	1	1	4.37358	#NULL!	1
553	5.9713	4	0	1	1	4.35948	2	0
554	0.8166	#NULL!	#NULL!	#NULL!	#NULL!	4.34827	#NULL!	#NULL!
555	0.8196	4	1	#NULL!	#NULL!	4.34527	#NULL!	#NULL!
556	0.097	4	1	1	0	4.3256	#NULL!	1
557	1.3773	4	1	1	0	4.32312	3	1
558	6.0184	#NULL!	#NULL!	1	0	4.31238	#NULL!	0
559	2.3894	4	1	1	0	4.30261	2	0
560	0.0018	4	1	1	0	4.30082	2	0
561	6.0371	#NULL!	#NULL!	1	1	4.29368	#NULL!	#NULL!
562	1.4878	#NULL!	#NULL!	1	0	4.28848	#NULL!	0
563	6.0941	#NULL!	#NULL!	1	0	4.23668	#NULL!	0
564	21.91	1	0	1	0	4.22869	#NULL!	#NULL!
565	21.9122	1	0	1	0	4.22649	#NULL!	#NULL!
566	21.9141	1	0	1	0	4.22459	#NULL!	#NULL!
567	21.9168	1	0	1	0	4.22189	#NULL!	#NULL!
568	21.9281	1	0	1	0	4.21059	#NULL!	#NULL!
569	21.9304	1	0	1	0	4.20829	#NULL!	#NULL!
570	6.1241	#NULL!	#NULL!	1	0	4.20668	#NULL!	0
571	6.1241	6	1	1	0	4.20668	1	0
573	6.126	#NULL!	#NULL!	1	0	4.20478	#NULL!	0
574	21.9339	1	0	1	0	4.20479	#NULL!	#NULL!
575	6.1263	#NULL!	#NULL!	1	0	4.20448	#NULL!	1
576	6.127	#NULL!	#NULL!	1	0	4.20378	#NULL!	0
577	6.127	#NULL!	#NULL!	1	0	4.20378	#NULL!	0
578	6.128	#NULL!	#NULL!	1	0	4.20278	#NULL!	0
579	6.1281	#NULL!	#NULL!	1	0	4.20268	2	1
580	21.9372	1	0	1	0	4.20149	#NULL!	#NULL!
581	6.1298	4	0	1	0	4.20098	3	1
582	6.1299	#NULL!	#NULL!	1	0	4.20088	#NULL!	0
583	6.1317	#NULL!	#NULL!	1	0	4.19908	#NULL!	0
584	1.0748	10	#NULL!	1	0	4.19887	2	1
585	0.0029	4	#NULL!	1	0	4.19796	1	1
586	21.9422	1	0	1	0	4.19649	#NULL!	#NULL!
587	6.1348	4	0	1	0	4.19598	2	0
588	6.1362	#NULL!	#NULL!	1	0	4.19458	#NULL!	0
589	6.1364	#NULL!	#NULL!	1	0	4.19438	#NULL!	0
590	6.1375	#NULL!	#NULL!	#NULL!	#NULL!	4.19328	#NULL!	0
591	21.9475	1	0	1	0	4.19119	#NULL!	#NULL!
592	6.143	#NULL!	#NULL!	1	0	4.18778	#NULL!	0
593	21.951	1	0	1	0	4.18769	#NULL!	#NULL!
594	6.1476	4	0	1	0	4.18318	2	1
595	6.1486	#NULL!	#NULL!	1	0	4.18218	#NULL!	0
596	6.1497	2	0	#NULL!	#NULL!	4.18108	1	0
597	0.0245	4	#NULL!	1	0	4.17931	2	1
598	6.1544	#NULL!	#NULL!	1	0	4.17638	#NULL!	0
599	6.1548	6	1	#NULL!	#NULL!	4.17598	3	1
600	6.1556	4	0	1	0	4.17518	3	1
601	21.9642	1	0	1	0	4.17449	#NULL!	#NULL!
602	21.9675	1	0	1	0	4.17119	#NULL!	#NULL!
603	6.1612	#NULL!	#NULL!	1	0	4.16958	#NULL!	1
604	21.9693	1	0	1	0	4.16939	#NULL!	#NULL!
605	21.9738	1	0	1	0	4.16489	#NULL!	#NULL!
606	21.9759	1	0	1	0	4.16279	#NULL!	#NULL!
607	0.0442	4	#NULL!	1	0	4.15961	2	1
608	0.0451	4	#NULL!	1	0	4.15871	2	1
609	21.9804	1	0	1	0	4.15829	#NULL!	#NULL!
610	21.9823	1	0	1	0	4.15639	#NULL!	#NULL!
611	6.1747	#NULL!	#NULL!	1	0	4.15608	#NULL!	0
612	1.4181	1	0	1	0	4.1543	#NULL!	1
613	21.9855	1	0	1	0	4.15319	#NULL!	#NULL!
614	6.1797	#NULL!	#NULL!	1	0	4.15108	#NULL!	0
616	0.2762	4	1	1	0	4.1464	3	0
617	6.1844	#NULL!	#NULL!	1	0	4.14638	#NULL!	1
618	6.1915	#NULL!	#NULL!	1	0	4.13928	#NULL!	1
619	6.1918	#NULL!	#NULL!	1	0	4.13898	2	0
620	1.6443	#NULL!	#NULL!	1	0	4.13198	#NULL!	1
621	6.2089	4	0	1	0	4.12188	3	1
622	6.2248	#NULL!	#NULL!	1	0	4.10598	#NULL!	1
623	1.5466	4	#NULL!	1	0	4.10269	3	1
624	1.5482	4	#NULL!	1	0	4.10109	3	1
627	0.1208	4	#NULL!	1	0	4.08427	#NULL!	0
628	1.6185	4	1	1	0	4.08192	3	1
629	22.0603	1	0	1	0	4.07839	#NULL!	#NULL!
632	1.6602	4	0	1	0	4.02938	3	1
633	6.3038	6	1	1	1	4.02698	2	0
634	6.4315	100	0	1	1	3.89928	3	0
635	6.4876	#NULL!	#NULL!	1	1	3.84318	#NULL!	0
637	6.5482	4	0	#NULL!	#NULL!	3.78258	2	0
638	1.7986	1	0	1	1	3.7738	#NULL!	#NULL!
639	6.5625	1	0	1	1	3.76828	2	0
640	6.57	6	1	1	1	3.76078	2	0
641	6.572	6	1	1	1	3.75878	1	#NULL!
642	6.5781	6	1	1	1	3.75268	3	0
643	6.5795	6	1	1	1	3.75128	4	0
644	6.5807	#NULL!	#NULL!	1	1	3.75008	#NULL!	1
645	6.5917	6	1	#NULL!	#NULL!	3.73908	2	0
646	6.5921	6	1	1	1	3.73868	3	1
647	6.5966	1	0	1	1	3.73418	3	0
648	6.6092	4	0	1	1	3.72158	2	0
649	6.6196	1	0	1	1	3.71118	2	0
650	6.6245	100	0	1	1	3.70628	3	1
651	6.6313	1	0	1	1	3.69948	3	0
652	22.4398	1	0	1	1	3.69889	#NULL!	#NULL!
653	6.6323	1	0	1	1	3.69848	2	0
654	6.6371	1	0	1	1	3.69368	2	0
657	0.0011	2	0	1	1	3.68363	3	0
658	1.9567	1	#NULL!	1	1	3.66746	3	0
659	6.6665	1	0	1	1	3.66428	3	0
660	6.6704	#NULL!	#NULL!	1	1	3.66038	4	1
661	6.6757	4	0	1	1	3.65508	3	0
662	12.7752	1	1	1	1	3.64975	2	0
665	6.7086	1	0	#NULL!	#NULL!	3.62218	2	0
666	6.7226	1	0	1	1	3.60818	3	0
667	6.7289	1	0	1	1	3.60188	2	0
668	0.0894	1	0	1	1	3.59948	3	1
669	0.1002	1	1	1	1	3.5993	3	0
670	6.7365	#NULL!	#NULL!	1	1	3.59428	#NULL!	0
671	2.1835	#NULL!	#NULL!	1	1	3.59278	#NULL!	0
672	22.5597	1	0	1	1	3.57899	#NULL!	#NULL!
673	22.5616	1	0	1	1	3.57709	#NULL!	#NULL!
674	6.7542	6	1	1	1	3.57658	3	0
675	6.7562	1	0	1	1	3.57458	2	0
676	0.0241	#NULL!	#NULL!	1	1	3.57021	#NULL!	0
677	6.761	4	0	1	1	3.56978	3	1
678	22.5792	1	0	1	1	3.55949	1	1
679	6.7754	1	0	1	1	3.55538	2	1
680	6.7772	1	0	1	1	3.55358	3	0
681	22.591	1	0	1	1	3.54769	#NULL!	#NULL!
682	22.5932	1	0	1	1	3.54549	#NULL!	#NULL!
683	6.7871	100	0	1	1	3.54368	3	0
684	22.5988	1	0	1	1	3.53989	#NULL!	#NULL!
685	0.0016	1	1	1	1	3.53819	#NULL!	#NULL!
686	6.7972	#NULL!	#NULL!	1	1	3.53358	2	0
687	22.6065	1	0	1	1	3.53219	#NULL!	#NULL!
688	6.8131	1	0	1	1	3.51768	3	0
689	6.8162	1	0	1	0	3.51458	3	0
690	6.8163	4	0	1	1	3.51448	2	0
691	6.8205	#NULL!	#NULL!	1	1	3.51028	#NULL!	0
692	3.201	#NULL!	#NULL!	#NULL!	#NULL!	3.49101	#NULL!	0
694	22.6495	1	0	1	0	3.48919	#NULL!	#NULL!
695	6.8422	4	0	1	0	3.48858	2	0
696	0.0064	4	1	1	0	3.48215	2	1
697	3.2151	#NULL!	#NULL!	1	1	3.47691	#NULL!	1
698	6.8549	1	0	1	0	3.47588	2	1
699	0.0001	6	#NULL!	0	1	1.66772	1	0
700	2.2133	4	1	1	0	3.47232	#NULL!	#NULL!
701	3.2401	4	1	1	0	3.45191	2	0
702	0.6278	#NULL!	#NULL!	1	0	3.43342	#NULL!	0
703	3.2652	#NULL!	#NULL!	1	0	3.42681	2	0
704	6.912	#NULL!	#NULL!	1	0	3.41878	#NULL!	1
706	1.8363	4	1	1	0	3.3925	2	0
707	0.6767	4	0	1	0	3.38452	3	1
708	6.9534	100	0	1	0	3.37738	3	1
709	2.2208	1	1	1	0	3.3626	4	0
710	6.9689	4	0	1	0	3.36188	2	1
711	22.7926	1	0	1	0	3.34609	#NULL!	1
712	22.7944	1	0	1	0	3.34429	2	1
713	6.9945	6	1	1	0	3.33628	3	0
714	6.9971	10	0	1	1	3.33368	2	0
715	2.5012	1	0	#NULL!	#NULL!	3.31446	2	1
716	7.0197	1	0	1	0	3.31108	3	1
717	7.0264	1	0	1	0	3.30438	3	1
718	7.0482	1	0	1	0	3.28258	3	0
719	13.1435	4	0	1	0	3.28145	1	0
720	7.0538	1	0	1	0	3.27698	3	1
721	2.4154	10	0	1	0	3.26194	3	0
722	7.0775	1	0	1	0	3.25328	3	0
723	7.083	1	0	1	0	3.24778	3	0
724	7.0966	#NULL!	#NULL!	1	0	3.23418	#NULL!	0
725	1.0641	4	#NULL!	1	1	3.22959	4	1
726	7.1029	6	1	1	0	3.22788	3	0
727	7.1037	1	0	1	0	3.22708	2	1
729	22.931	1	0	1	0	3.20769	#NULL!	#NULL!
730	7.1253	#NULL!	#NULL!	1	0	3.20548	#NULL!	1
731	22.9346	1	0	1	0	3.20409	#NULL!	0
733	22.9366	1	0	1	0	3.20209	#NULL!	#NULL!
734	22.9389	1	0	1	0	3.19979	#NULL!	#NULL!
735	1.223	4	1	1	0	3.1996	4	1
736	22.9412	1	0	1	0	3.19749	#NULL!	#NULL!
737	22.9442	1	0	1	0	3.19449	#NULL!	0
738	22.9479	1	0	1	0	3.19079	#NULL!	#NULL!
739	22.9505	1	0	1	0	3.18819	#NULL!	#NULL!
740	22.9525	1	0	1	0	3.18619	#NULL!	#NULL!
741	22.9545	1	0	1	0	3.18419	#NULL!	#NULL!
742	22.9573	1	0	1	0	3.18139	#NULL!	#NULL!
743	7.1495	#NULL!	#NULL!	1	0	3.18128	#NULL!	0
744	22.9597	1	0	1	0	3.17899	#NULL!	#NULL!
745	7.1545	1	0	#NULL!	#NULL!	3.17628	2	1
746	22.9639	1	0	1	0	3.17479	#NULL!	#NULL!
748	22.9683	1	0	1	0	3.17039	#NULL!	#NULL!
749	22.9691	1	0	1	0	3.16959	#NULL!	#NULL!
750	22.9716	1	0	1	0	3.16709	#NULL!	#NULL!
751	22.9747	1	0	1	0	3.16399	#NULL!	#NULL!
752	7.1684	#NULL!	#NULL!	1	0	3.16238	#NULL!	0
755	7.189	1	0	1	0	3.14178	2	1
756	7.1913	1	0	#NULL!	#NULL!	3.13948	3	1
757	7.1913	#NULL!	#NULL!	#NULL!	#NULL!	3.13948	#NULL!	0
758	7.1961	#NULL!	#NULL!	1	0	3.13468	#NULL!	1
759	7.2026	1	0	1	0	3.12818	4	1
760	7.2032	1	0	1	0	3.12758	2	0
761	7.2114	1	0	1	0	3.11938	3	1
762	2.0003	1	0	1	0	3.09798	2	0
763	2.002	10	0	1	0	3.09628	2	1
764	2.0035	6	1	1	0	3.09478	2	1
765	2.004	1	0	1	0	3.09428	2	0
766	7.2393	#NULL!	#NULL!	#NULL!	#NULL!	3.09148	2	0
767	7.2412	1	0	1	0	3.08958	1	1
768	2.4966	1	1	1	0	3.0868	3	0
769	2.4988	1	1	1	0	3.0846	3	0
770	0.1064	1	1	1	0	3.06538	3	0
771	1.2422	1	0	1	0	3.06042	2	0
772	7.2704	1	0	1	0	3.06038	4	1
773	7.2821	#NULL!	#NULL!	1	0	3.04868	#NULL!	#NULL!
774	3.6544	4	1	1	0	3.03761	2	1
775	7.2958	1	0	1	0	3.03498	3	0
776	3.6573	4	1	1	0	3.03471	2	1
777	3.7571	4	1	1	0	2.93491	2	1
778	7.464	1	0	1	1	2.86678	2	0
779	7.5103	1	0	1	1	2.82048	3	0
780	7.511	#NULL!	#NULL!	1	1	2.81978	#NULL!	0
781	7.514	1	0	1	1	2.81678	3	1
783	7.5407	1	0	1	1	2.79008	2	0
784	7.5413	#NULL!	#NULL!	1	1	2.78948	2	1
785	7.5421	4	0	1	1	2.78868	3	0
787	0.0941	1	1	1	1	2.77272	#NULL!	0
788	0.7177	4	0	1	1	2.77179	3	1
789	1.5317	1	0	1	1	2.77092	2	0
790	3.9259	#NULL!	#NULL!	1	1	2.76611	#NULL!	0
791	7.5652	1	0	1	1	2.76558	2	1
793	7.5753	1	0	1	1	2.75548	3	0
794	7.5754	1	0	1	1	2.75538	3	1
795	7.5811	6	1	#NULL!	#NULL!	2.74968	3	0
796	7.5817	1	0	1	1	2.74908	3	0
797	0.7458	1	0	1	1	2.74369	3	1
798	7.5904	6	1	1	1	2.74038	2	1
799	7.5926	#NULL!	#NULL!	1	1	2.73818	#NULL!	1
800	7.5971	10	0	1	1	2.73368	3	0
801	7.603	6	1	1	1	2.72778	4	1
802	7.6047	6	1	1	1	2.72608	3	0
804	7.6069	#NULL!	#NULL!	1	1	2.72388	#NULL!	1
805	7.6098	#NULL!	#NULL!	#NULL!	#NULL!	2.72098	#NULL!	1
806	7.6099	1	0	1	1	2.72088	3	1
807	0.4075	1	1	#NULL!	#NULL!	2.72072	3	0
808	7.6133	1	0	1	1	2.71748	2	0
809	7.6186	1	0	1	1	2.71218	3	0
810	7.6238	#NULL!	#NULL!	1	1	2.70698	1	0
811	0.0164	#NULL!	#NULL!	1	1	2.7045	#NULL!	#NULL!
812	7.6317	1	0	1	1	2.69908	3	0
816	7.64	#NULL!	#NULL!	1	1	2.69078	#NULL!	#NULL!
817	0.8002	1	0	1	1	2.68929	3	1
818	1.3724	#NULL!	#NULL!	1	1	2.68882	#NULL!	0
819	7.6432	100	0	1	1	2.68758	2	0
821	0.0082	#NULL!	#NULL!	1	1	2.68449	#NULL!	1
822	7.6626	6	1	#NULL!	#NULL!	2.66818	4	0
823	0.0326	1	1	1	1	2.66009	2	0
824	0.0662	1	1	1	1	2.6547	3	0
825	7.6765	1	0	1	1	2.65428	2	0
826	7.6794	6	1	1	1	2.65138	2	0
828	7.6808	#NULL!	#NULL!	1	1	2.64998	#NULL!	1
829	7.683	1	0	1	1	2.64778	4	1
830	7.6854	#NULL!	#NULL!	1	1	2.64538	#NULL!	0
831	0.0108	2	0	1	1	2.64348	2	0
832	7.6958	#NULL!	#NULL!	1	1	2.63498	#NULL!	0
833	3.1419	1	0	1	1	2.63438	3	0
834	7.7084	1	0	1	1	2.62238	3	1
835	7.7233	#NULL!	#NULL!	1	1	2.60748	#NULL!	0
837	13.8384	#NULL!	#NULL!	1	1	2.58655	#NULL!	#NULL!
838	7.7466	1	0	1	1	2.58418	2	1
840	0.0001	#NULL!	#NULL!	1	1	2.57168	#NULL!	#NULL!
843	7.762	1	0	1	1	2.56878	2	0
844	0.1328	1	1	1	1	2.55989	3	0
845	7.7741	#NULL!	#NULL!	1	1	2.55668	#NULL!	1
847	7.7817	5	0	1	1	2.54908	2	1
848	0.1732	1	1	1	1	2.54752	3	0
849	7.7835	#NULL!	#NULL!	1	1	2.54728	#NULL!	1
850	7.7851	#NULL!	#NULL!	1	1	2.54568	#NULL!	1
851	3.5385	4	1	1	1	2.54428	2	0
852	0.0068	2	0	1	1	2.54279	2	0
854	0.1054	1	1	1	1	2.54239	3	0
855	6.5841	4	1	1	1	2.52861	3	1
856	7.8038	1	0	1	1	2.52698	2	1
857	2.8669	4	1	1	1	2.5256	2	1
858	7.8053	1	0	1	1	2.52548	3	1
859	7.8101	6	1	1	1	2.52068	2	0
861	0.038	1	1	0	0	2.51159	2	0
862	0.0386	10	0	0	0	2.51099	2	0
863	0.0387	5	0	0	0	2.51089	2	0
864	0.0411	3	0	0	0	2.50849	4	1
865	23.6311	4	1	1	1	2.50759	#NULL!	1
866	0.0082	1	1	0	0	2.50336	2	0
867	0.0083	1	1	0	0	2.50326	2	0
868	0.0511	5	0	1	0	2.49849	2	0
869	0.0533	2	0	0	0	2.49629	2	0
870	3.5831	4	1	1	0	2.49523	2	0
871	0.7538	1	1	1	0	2.49394	3	0
872	0.0575	#NULL!	#NULL!	0	0	2.49209	#NULL!	#NULL!
873	3.1619	4	#NULL!	1	0	2.48739	2	0
874	0.064	2	0	1	0	2.48559	2	0
875	0.0094	4	1	1	0	2.47795	2	1
877	7.8597	1	0	1	0	2.47108	4	0
878	0.3215	1	#NULL!	1	0	2.468	2	1
879	0.0864	#NULL!	#NULL!	1	0	2.46319	#NULL!	#NULL!
880	0.0485	1	1	0	0	2.46306	2	0
881	3.6228	4	1	1	0	2.45998	3	1
882	3.1902	1	#NULL!	1	0	2.45909	#NULL!	1
884	7.8754	1	0	1	0	2.45538	2	0
885	1.0384	1	0	1	1	2.45109	2	1
886	0.1312	4	0	1	0	2.44856	3	0
887	3.6384	4	1	1	0	2.44438	2	1
888	13.1064	#NULL!	#NULL!	1	0	2.43888	#NULL!	0
889	13.1086	2	#NULL!	1	0	2.43668	1	0
890	13.1105	1	#NULL!	1	0	2.43478	1	0
891	13.1139	#NULL!	#NULL!	1	0	2.43138	#NULL!	1
892	13.1141	4	#NULL!	1	0	2.43118	2	0
893	13.1154	#NULL!	#NULL!	1	0	2.42988	#NULL!	0
894	13.1157	4	#NULL!	1	0	2.42958	2	0
896	13.1215	#NULL!	#NULL!	#NULL!	#NULL!	2.42378	#NULL!	0
897	13.1228	#NULL!	#NULL!	1	0	2.42248	#NULL!	0
898	0.0028	1	1	1	0	2.42198	2	0
899	0.0059	1	1	1	0	2.41888	3	1
900	13.1286	#NULL!	#NULL!	1	0	2.41668	#NULL!	0
901	7.9196	4	0	1	0	2.41118	2	0
902	3.3762	1	0	1	0	2.40008	#NULL!	0
903	3.2633	4	#NULL!	1	0	2.38599	3	1
904	3.2653	4	#NULL!	1	0	2.38399	3	1
905	4.3134	4	1	1	1	2.37861	2	0
906	7.9533	1	0	1	0	2.37748	2	1
907	0.0536	4	#NULL!	1	0	2.36892	2	0
908	0.0587	1	#NULL!	1	0	2.36382	#NULL!	0
909	13.1819	#NULL!	#NULL!	1	0	2.36338	#NULL!	#NULL!
910	0.0609	10	#NULL!	1	0	2.36162	2	0
911	0.1283	4	1	1	0	2.35905	#NULL!	0
912	7.9747	100	0	1	0	2.35608	1	0
913	0.0753	1	#NULL!	1	0	2.34722	2	0
914	0.079	4	#NULL!	0	0	2.34352	1	0
915	4.3508	4	1	#NULL!	#NULL!	2.34121	2	1
916	8.0066	1	0	1	0	2.32418	2	1
917	0.1028	1	1	1	0	2.32198	2	1
918	0.3269	4	0	1	0	2.32089	3	1
919	8.0122	1	0	1	0	2.31858	3	0
920	8.0201	1	0	1	0	2.31068	3	1
922	0.0088	#NULL!	#NULL!	1	0	2.30187	#NULL!	0
924	8.0469	6	1	1	0	2.28388	3	0
925	8.0515	#NULL!	#NULL!	1	0	2.27928	#NULL!	#NULL!
927	8.0696	5	0	0	0	2.26118	1	0
928	0.2913	2	0	1	0	2.25829	2	0
929	8.0818	1	0	0	0	2.24898	3	0
930	0.264	1	1	0	1	2.24756	2	0
931	0.2684	1	1	0	1	2.24316	2	0
932	0.478	1	1	0	0	2.24272	#NULL!	1
933	0.2702	1	1	0	1	2.24136	2	1
934	0.0115	2	0	0	1	2.23608	2	0
935	0.3152	2	0	#NULL!	#NULL!	2.23439	2	1
936	3.2792	1	1	0	0	2.23392	4	0
937	8.1078	1	0	0	0	2.22298	3	0
938	8.1128	#NULL!	#NULL!	0	0	2.21798	#NULL!	#NULL!
939	8.1209	#NULL!	#NULL!	1	0	2.20988	#NULL!	#NULL!
940	8.1241	1	0	#NULL!	#NULL!	2.20668	2	0
941	3.3723	4	1	0	0	2.2001	3	1
943	8.1365	1	0	0	0	2.19428	4	1
944	0.357	5	0	#NULL!	#NULL!	2.19259	2	1
945	3.5314	4	1	0	0	2.1823	3	1
946	3.549	4	1	0	0	2.1647	#NULL!	0
947	1.521	1	0	0	0	2.16373	1	0
948	4.5311	#NULL!	#NULL!	0	0	2.16091	#NULL!	1
949	8.1711	#NULL!	#NULL!	0	0	2.15968	#NULL!	1
950	0.5291	10	0	0	0	2.15845	2	0
951	0.1676	10	0	0	0	2.15433	2	0
952	8.1902	#NULL!	#NULL!	0	0	2.14058	#NULL!	0
954	8.206	1	0	1	0	2.12478	3	1
955	26.6242	4	0	1	0	2.12462	2	1
956	8.2068	6	1	1	0	2.12398	2	0
957	8.2225	1	0	0	0	2.10828	3	0
958	3.5732	10	0	0	0	2.10414	2	0
959	3.4318	4	1	0	0	2.07833	#NULL!	1
960	1.6233	1	1	1	0	2.0762	3	0
961	8.2604	1	0	0	0	2.07038	2	0
962	1.6364	1	1	1	0	2.0631	3	0
963	8.2735	6	1	0	0	2.05728	3	0
964	1.6442	1	1	1	0	2.0553	3	0
966	8.326	#NULL!	#NULL!	0	1	2.00478	#NULL!	#NULL!
967	8.3404	6	1	0	1	1.99038	3	1
968	4.0173	4	1	0	0	1.91179	2	1
969	13.7088	100	#NULL!	1	1	1.83648	1	0
970	13.7148	2	#NULL!	1	1	1.83048	2	0
971	13.7162	#NULL!	#NULL!	1	1	1.82908	#NULL!	#NULL!
973	4.8849	4	1	1	1	1.80711	2	0
974	3.3615	4	1	0	0	1.80337	1	0
975	13.7438	4	#NULL!	1	1	1.80148	2	0
977	13.756	#NULL!	#NULL!	1	1	1.78928	#NULL!	0
978	13.7616	#NULL!	#NULL!	1	1	1.78368	#NULL!	0
979	13.7688	4	#NULL!	1	1	1.77648	1	0
980	13.7931	4	#NULL!	#NULL!	#NULL!	1.75218	2	0
981	0.8787	#NULL!	#NULL!	0	1	1.7288	#NULL!	1
982	0.9899	10	0	#NULL!	#NULL!	1.70279	3	1
983	14.7229	1	1	0	1	1.70205	2	0
984	14.7251	#NULL!	#NULL!	0	1	1.69985	#NULL!	#NULL!
985	13.8472	#NULL!	#NULL!	1	1	1.69808	#NULL!	0
988	13.8557	5	#NULL!	1	1	1.68958	1	0
989	4.3964	4	1	0	1	1.68638	2	1
990	13.8596	#NULL!	#NULL!	1	0	1.68568	#NULL!	0
991	14.7455	1	1	0	1	1.67945	#NULL!	#NULL!
995	4.4444	4	1	0	1	1.63838	3	0
996	1.0877	10	0	#NULL!	#NULL!	1.63302	2	0
997	14.8028	#NULL!	#NULL!	0	1	1.62215	#NULL!	0
998	13.9541	#NULL!	#NULL!	1	0	1.59118	#NULL!	0
999	2.1064	1	0	0	1	1.58248	4	0
1000	5.116	1	0	0	1	1.57601	2	0
1001	4.5026	4	1	0	1	1.57573	2	1
1002	14.8528	1	1	0	1	1.57215	2	0
1006	1.1972	1	1	0	1	1.52352	3	0
1007	1.1987	1	1	0	1	1.52202	3	0
1008	14.0341	#NULL!	#NULL!	1	0	1.51118	#NULL!	0
1009	14.0477	#NULL!	#NULL!	1	0	1.49758	#NULL!	0
1011	14.0528	4	#NULL!	1	0	1.49248	2	0
1012	14.0641	4	#NULL!	1	0	1.48118	1	0
1013	14.0682	#NULL!	#NULL!	1	0	1.47708	#NULL!	0
1014	14.0685	#NULL!	#NULL!	1	0	1.47678	#NULL!	0
1016	3.9441	4	#NULL!	0	0	1.47004	2	1
1017	14.0833	100	#NULL!	1	0	1.46198	2	0
1018	1.0415	1	1	0	1	1.46184	#NULL!	#NULL!
1019	1.0287	4	1	0	0	1.45865	2	0
1020	5.2416	#NULL!	#NULL!	#NULL!	#NULL!	1.45041	2	0
1021	12.5146	1	0	0	1	1.43784	#NULL!	0
1022	0.0253	4	0	0	0	1.43668	2	0
1023	14.1226	#NULL!	#NULL!	0	0	1.42268	#NULL!	0
1024	14.125	#NULL!	#NULL!	0	0	1.42028	#NULL!	0
1025	0.9715	4	1	0	0	1.41454	#NULL!	#NULL!
1026	4.9766	#NULL!	#NULL!	0	0	1.39487	#NULL!	#NULL!
1028	14.1716	#NULL!	#NULL!	0	0	1.37368	#NULL!	0
1029	14.1729	3	#NULL!	0	0	1.37238	2	0
1030	14.1753	#NULL!	#NULL!	0	0	1.36998	#NULL!	0
1031	14.1788	#NULL!	#NULL!	0	0	1.36648	#NULL!	0
1032	14.1836	10	#NULL!	0	0	1.36168	2	0
1033	14.1847	#NULL!	#NULL!	0	0	1.36058	#NULL!	0
1034	14.1862	#NULL!	#NULL!	0	0	1.35908	#NULL!	0
1035	14.1877	#NULL!	#NULL!	0	0	1.35758	#NULL!	0
1036	14.1892	4	#NULL!	0	0	1.35608	1	0
1037	0.0011	4	1	0	0	1.35494	1	1
1038	14.1962	#NULL!	#NULL!	0	0	1.34908	#NULL!	0
1039	14.2001	4	#NULL!	0	1	1.34518	2	0
1040	14.2084	4	#NULL!	0	1	1.33688	2	0
1042	4.4187	4	1	0	0	1.295	3	0
1044	0.3236	10	1	#NULL!	#NULL!	1.17381	2	0
1045	9.1591	4	0	0	0	1.17168	2	1
1046	1.191	4	0	0	0	1.11967	1	0
1047	1.196	4	0	0	0	1.11467	#NULL!	0
1048	9.2416	#NULL!	#NULL!	0	0	1.08918	#NULL!	1
1049	4.6934	#NULL!	#NULL!	0	0	1.08288	#NULL!	#NULL!
1050	15.3935	1	1	0	0	1.03145	1	0
1051	2.2047	1	1	0	1	0.86072	2	0
1052	2.9653	4	1	#NULL!	#NULL!	0.75632	2	1
1053	0.0124	4	1	0	1	0.74392	2	1
1054	2.8132	#NULL!	#NULL!	0	1	0.66249	#NULL!	#NULL!
1055	5.0693	1	0	#NULL!	#NULL!	0.6444	2	1
1056	9.7287	#NULL!	#NULL!	0	1	0.60208	4	1
1058	2.3025	1	1	0	1	0.56432	3	0
1059	9.8289	#NULL!	#NULL!	#NULL!	#NULL!	0.50188	#NULL!	#NULL!
1060	0.1528	2	0	#NULL!	#NULL!	0.49162	2	1
1061	25.7105	1	0	0	0	0.42819	#NULL!	#NULL!
1062	5.3749	1	0	0	0	0.3675	#NULL!	0
1063	2.1793	1	0	0	0	0.34929	#NULL!	#NULL!
1064	2.1805	1	0	0	0	0.34809	#NULL!	#NULL!
1065	8.9102	1	0	0	0	0.34765	#NULL!	#NULL!
1066	8.9107	1	0	0	0	0.34715	#NULL!	#NULL!
1067	8.911	1	0	0	0	0.34685	#NULL!	#NULL!
1068	8.9114	1	0	0	0	0.34645	#NULL!	#NULL!
1069	2.1886	1	0	0	0	0.33999	#NULL!	#NULL!
1070	8.919	1	0	0	0	0.33885	#NULL!	#NULL!
1071	8.9221	1	0	0	0	0.33575	#NULL!	#NULL!
1072	8.9425	4	0	0	1	0.31535	3	1
1073	5.1692	4	#NULL!	0	1	0.31016	#NULL!	0
1074	5.1528	#NULL!	#NULL!	0	0	0.26134	#NULL!	1
1075	8.9859	4	1	0	0	0.22191	#NULL!	0
1076	5.2817	4	1	1	0	0.13956	#NULL!	1

## Sheet: Langley_Recruits_Keys
Langley_Recruits_anonymized_data_field_keys
Registration_Interval_Days
	It refers to mobilization speed, which is defined as the interval days from the registration time of one participant to that of their recruits.
Heard_Through
1	Email
2	Instant messaging
3	Phone call or text message
4	Facebook
5	Other social media (eg. Twitter)
6	Internet web site
7	Newspaper
8	Television
9	Radio
10	Word-of-mouth
100	Other
Heard_Through_Same_Medium_as_Recruiter
0	FALSE
1	TRUE
Workweek
0	weekend
1	workweek
Daytime
0	night
1	daytime
TimeLeft
	The number of days until the competition ended.
Age
1	< 20
2	20 - 40
3	41 - 60
4	> 60
Gender
0	male
1	female
